# Supplementary material for: Relationship of the Pine Growth Promoting Pantoea eucalypti FBS135 with Type Strains P. eucalypti LMG 24197T and P. vagans 24199T
Source: Life (Basel). 2021 Jun 24;11(7):608. doi: 10.3390/life11070608 (PMC8307521; doi:10.3390/life11070608)
Supplement: Supplementary file 1 [file life-11-00608-s001.zip]

Archive with 2 entries (2 files):
- supp.pdf
- Suppl. Figures.pdf
